# Supplementary material for: Multidimensional scaling improves distance-based clustering for microbiome data
Source: Bioinformatics. 2025 Jan 28;41(2):btaf042. doi: 10.1093/bioinformatics/btaf042 (PMC11814494; doi:10.1093/bioinformatics/btaf042)
Supplement: btaf042_Supplementary_Data [file btaf042_supplementary_data.zip]

Archive with 3 entries (3 files):
- MDS_supp_final.pdf
- btaf042_Supplementary_Data.zip
- Log.txt
