# Supplementary material for: Multidimensional scaling improves distance-based clustering for microbiome data
Source: Bioinformatics. 2025 Jan 28;41(2):btaf042. doi: 10.1093/bioinformatics/btaf042 (PMC11814494; doi:10.1093/bioinformatics/btaf042)
Supplement: btaf042_Supplementary_Data [file btaf042_supplementary_data.zip › Log.txt]

Copying the file from \\chenasprod\Software_Support\Smart_Suite\Smart_Track\Watch_Folder\Smart_Proof_Marked_PDF\OP-CBIO250045_AuthorCorr_SupplementFolder_MDS_supp_final.pdf---> to --->\\chenasprod\kglinw2\Journals\OUP\CBIO\Vol00000\250045\FreshMss\suppl_data\\MDS_supp_final.pdf--> 2/5/2025 12:07 AM
Copying the file from \\chenasprod\Software_Support\Smart_Suite\Smart_Track\Watch_Folder\Smart_Proof_Marked_PDF\OP-CBIO250045_PECorr_SupplementFolder_MDS_supp_final.pdf---> to --->\\chenasprod\kglinw2\Journals\OUP\CBIO\Vol00000\250045\FreshMss\suppl_data\\MDS_supp_final.pdf--> 2/5/2025 5:22 PM
